# Supplementary material for: Pre-Emptive Antimicrobial Locks Decrease Long-Term Catheter-Related Bloodstream Infections in Hemodialysis Patients
Source: Antibiotics (Basel). 2022 Nov 24;11(12):1692. doi: 10.3390/antibiotics11121692 (PMC9774347; doi:10.3390/antibiotics11121692)
Supplement: Supplementary file 1 [file antibiotics-11-01692-s001.zip]

Archive with 1 entries (1 files):
- antibiotics-2036205-supplementary.pdf
